# Supplementary material for: A rapid isothermal RPA–CRISPR/Cas12a assay for detection of Rickettsia rickettsii
Source: Front Microbiol. 2026 Apr 16;17:1823193. doi: 10.3389/fmicb.2026.1823193 (PMC13128586; doi:10.3389/fmicb.2026.1823193)
Supplement: SUPPLEMENTARY DATA SHEET S1 — Raw data file. [file Data_Sheet_1.XLSX]

## Sheet: Sensitivity_Set1
	10⁻²	10⁻³	10⁻⁴	10⁻⁵	10⁻⁶	10⁻⁷	10⁻⁸	10⁻⁹	10⁻¹⁰	3 copies	NTC
Rep1	43902	41029	41595	40127	38509	36291	35002	32931	2099	2112	1874
Rep2	45500	42300	41558	39988	37558	32550	34656	31255	2350	2850	2632
Rep3	45451	45626	42899	43000	38966	37558	36989	35255	2650	2100	1927

## Sheet: Sensitivity_Set2
	10⁻²	10⁻³	10⁻⁴	10⁻⁵	10⁻⁶	10⁻⁷	10⁻⁸	10⁻⁹	10⁻¹⁰	3 copies	NTC
Rep1	44120	40890	41730	40210	38720	36580	34890	33110	2180	2050	1875
Rep2	45280	42550	41390	39740	36500	32840	34420	31480	2420	2910	1965
Rep3	45610	45320	43110	42860	39210	37290	37150	34990	2580	2180	2265

## Sheet: Strain_Validation_Set1
	1	2	3	4	5
Rep1	43879	45269	35632	37466	2232
Rep2	38814	40073	38867	39156	2096
Rep3	40299	39411	40245	40890	1814
	Sample order (1–5): Sheila Smith, Morgan, Iowa, Hlp#2, and no-template control (NTC).

## Sheet: Strain_Validation_Set2
	1	2	3	4	5
Rep1	45734	42967	39401	36888	1692
Rep2	41356	38214	38365	40123	1705
Rep3	38952	39567	40539	38945	1899
	Sample order (1–5): Sheila Smith, Morgan, Iowa, Hlp#2, and no-template control (NTC).

## Sheet: Canine_Blood_Set1
DPI	#SS1			#SS2			#SS3			#M1			#M2			#M3
	Rep1	Rep2	Rep3	Rep1	Rep2	Rep3	Rep1	Rep2	Rep3	Rep1	Rep2	Rep3	Rep1	Rep2	Rep3	Rep1	Rep2	Rep3
0	1649	1583	2003	1658	1820	1617	1937	1655	1653	1611	2072	1612	1691	1702	1580	1552	2095	1652
3	1729	1742	1556	44041	38900	41256	1671	1980	1665	1617	1815	1907	1656	2088	1896	1608	1717	2041
5	1691	2091	1789	1711	1634	1993	2015	1713	1729	12000	16840	13658	1674	1621	1744	1469	1828	1725
7	1617	1625	1602	1670	1707	1528	1759	1867	1693	1675	1889	1971	1677	1779	2039	1511	1604	1886
9	1650	1987	1944	1660	2085	1736	1629	1608	1620	1554	1768	1684	1636	1964	1615	42300	38647	35473
11	1814	1764	1721	1608	1543	2064	1841	2033	1726	1589	1649	2008	1549	1594	1923	1515	1761	1978
13	1800	1832	1875	1726	1901	1642	2098	1749	1495	1721	1999	1791	1500	1847	1786	1368	1646	1681
15	1671	1511	2048	1684	1772	1798	1536	1588	1624	1616	1728	1548	1782	1731	1552	1619	2027	2092

## Sheet: Canine_Blood_Set2
DPI	#SS1			#SS2			#SS3			#M1			#M2			#M3
	Rep1	Rep2	Rep3	Rep1	Rep2	Rep3	Rep1	Rep2	Rep3	Rep1	Rep2	Rep3	Rep1	Rep2	Rep3	Rep1	Rep2	Rep3
0	1800	1935	1661	2660	1950	1687	2284	2001	1740	1700	1979	1630	2232	1859	2084	1716	1999	1743
3	2526	1619	1983	42567	41696	38927	2245	1581	2090	1600	1658	1641	2899	1868	2097	2636	2012	1755
5	2284	1858	1526	2225	2074	1766	2306	1915	1610	24500	22030	21657	2441	1879	1505	1900	2024	1767
7	2088	2005	1892	2268	1720	1644	2476	1777	1878	2987	1711	1669	2552	1891	1517	2300	2037	1780
9	2150	1747	1756	2430	1864	2081	2518	1665	1932	2495	1899	1678	2835	1906	1529	38900	32050	41793
11	2115	1592	1631	2332	1607	1597	2418	2044	1682	2199	1601	1686	2513	1918	1542	2909	2062	1807
13	2394	1961	2012	2367	1997	1850	2474	1704	2025	1878	1754	1699	2650	1931	1555	2526	2075	1821
15	2179	1823	1844	2745	1811	1734	2451	1839	1794	1965	2070	1706	2507	1943	1569	2284	2088	1833

## Sheet: Specificity_Set1
	1	2	3	4	5	6	7	8	9	10	11	12	13	14
Rep1	38927	41222	40973	43056	2150	2115	2394	2179	2225	2268	2430	2332	2455	2389
Rep2	36430	38188	39125	41840	1820	2199	2987	2495	1937	1820	2350	2099	1805	1788
Rep3	38965	41595	41029	43902	1849	1826	1818	2078	2521	2525	2112	2632	1818	2078
		Lanes: 1, R. rickettsii (Sheila Smith); 2, R. rickettsii (Morgan); 3, R. rickettsii (Iowa); 4, R. rickettsii (Hlp#2); 5, R. amblyommatis; 6, R. montanensis; 7, R. philipii (364D); 8, R. conorii; 9, R. parkeri; 10, Anaplasma marginale; 11, A. phagocytophilum; 12, Ehrlichia chaffeensis; 13, E. canis; 14, no-template control (NTC).

## Sheet: Specificity_Set2
	1	2	3	4	5	6	7	8	9	10	11	12	13	14
Rep1	36430	38188	35295	37648	2225	2268	2430	2332	2150	2115	2394	2179	2444	2367
Rep2	35233	41255	38956	24256	2565	1856	2147	2612	2455	2036	1906	1897	2013	2144
Rep3	38477	40622	39401	32558	2526	2284	2088	1765	2570	2320	2240	1875	1684	2036
		Lanes: 1, R. rickettsii (Sheila Smith); 2, R. rickettsii (Morgan); 3, R. rickettsii (Iowa); 4, R. rickettsii (Hlp#2); 5, R. amblyommatis; 6, R. montanensis; 7, R. philipii (364D); 8, R. conorii; 9, R. parkeri; 10, Anaplasma marginale; 11, A. phagocytophilum; 12, Ehrlichia chaffeensis; 13, E. canis; 14, no-template control (NTC).
